# Supplementary material for: Precise Sn-Doping Modulation for Optimizing CdWO4 Nanorod Photoluminescence
Source: Int J Mol Sci. 2022 Dec 1;23(23):15123. doi: 10.3390/ijms232315123 (PMC9736181; doi:10.3390/ijms232315123)
Supplement: Supplementary file 1 [file ijms-23-15123-s001.zip]

Archive with 1 entries (1 files):
- ijms-2045139-supplementary.pdf
